# Supplementary material for: Digital Livestock Technologies as boundary objects: Investigating impacts on farm management and animal welfare
Source: Anim Welf. 2023 Feb 17;32:e17. doi: 10.1017/awf.2023.16 (PMC10936290; doi:10.1017/awf.2023.16)
Supplement: Supplementary file 1 [file awfsup.zip]

Archive with 2 entries (2 files):
- S0962728623000167sup001.pdf
- S0962728623000167sup002.pdf
